# Supplementary material for: Microbial diversity in four Mediterranean irciniid sponges
Source: Biodivers Data J. 2024 Jan 19;12:e114809. doi: 10.3897/BDJ.12.e114809 (PMC10819633; doi:10.3897/BDJ.12.e114809)
Supplement: Supplementary material 1 — BioSamples MIxS checklists [file bdj-12-e114809-s001.csv]

MIxS field	Value	BioSample ID
ENA-CHECKLIST	ERC000013	SAMEA104403603
INSDC center name	HELLENIC CENTRE FOR MARINE RESEARCH	SAMEA104403603
SRA accession	ERS2021545	SAMEA104403603
Submitter Id	IRV_AP#1out	SAMEA104403603
broad-scale environmental context	marine benthic biome	SAMEA104403603
collection date	2009-07-02	SAMEA104403603
depth	6-10	SAMEA104403603
description	Ircinia variabilis	SAMEA104403603
elevation	6-10	SAMEA104403603
environmental medium	organic material feature	SAMEA104403603
geographic location (country and/or sea)	Greece	SAMEA104403603
geographic location (latitude)	35.415561	SAMEA104403603
geographic location (longitude)	24.987611	SAMEA104403603
host body product	pinacoderm	SAMEA104403603
host color	pink/violet	SAMEA104403603
host common name	sponge	SAMEA104403603
host subject id	IRV_AP#1out	SAMEA104403603
host substrate	sundy	SAMEA104403603
host taxid	468559	SAMEA104403603
host-associated environmental package	host-associated	SAMEA104403603
investigation type	mimarks-survey	SAMEA104403603
local environmental context	animal-associated habitat	SAMEA104403603
multiplex identifiers	MID13: CATAGTAGTG	SAMEA104403603
organism	sponge metagenome	SAMEA104403603
pcr primers	802F: 5'-GGATTAGATACCCBNGTA-3' , : 5'-CGACRRCCATGCANCACCT-3'	SAMEA104403603
project name	Crete_IRC	SAMEA104403603
scientific_name	sponge metagenome	SAMEA104403603
sequencing method	454-FLX pyrosequencing	SAMEA104403603
target gene	16S rRNA	SAMEA104403603
title	IRV_AP#1out	SAMEA104403603
ENA-CHECKLIST	ERC000013	SAMEA104654137
INSDC center name	HELLENIC CENTRE FOR MARINE RESEARCH	SAMEA104654137
SRA accession	ERS2255520	SAMEA104654137
Submitter Id	IRF_EL#1in	SAMEA104654137
broad-scale environmental context	marine benthic biome	SAMEA104654137
collection date	2009-07-03	SAMEA104654137
description	Sarcotragus fasciculatus	SAMEA104654137
environmental medium	organic material feature	SAMEA104654137
geographic location (country and/or sea)	Greece	SAMEA104654137
geographic location (latitude)	35.252431	SAMEA104654137
geographic location (longitude)	25.758697	SAMEA104654137
host body site	mesohyl	SAMEA104654137
host color	grey	SAMEA104654137
host common name	sponges	SAMEA104654137
host subject id	IRF_EL#1in	SAMEA104654137
host taxid	1234657	SAMEA104654137
host-associated environmental package	host-associated	SAMEA104654137
investigation type	mimarks-survey	SAMEA104654137
local environmental context	animal-associated habitat	SAMEA104654137
organism	sponge metagenome	SAMEA104654137
project name	Crete_IRC	SAMEA104654137
scientific_name	sponge metagenome	SAMEA104654137
sequencing method	pyrosequencing 454FLX	SAMEA104654137
title	IRF_EL#1in	SAMEA104654137
ENA-CHECKLIST	ERC000013	SAMEA104654138
INSDC center name	HELLENIC CENTRE FOR MARINE RESEARCH	SAMEA104654138
SRA accession	ERS2255521	SAMEA104654138
Submitter Id	IRF_EL#1out	SAMEA104654138
broad-scale environmental context	marine benthic biome	SAMEA104654138
collection date	2009-07-03	SAMEA104654138
description	Sarcotragus fasciculatus	SAMEA104654138
environmental medium	organic material feature	SAMEA104654138
geographic location (country and/or sea)	Greece	SAMEA104654138
geographic location (latitude)	35.252431	SAMEA104654138
geographic location (longitude)	25.758697	SAMEA104654138
host body site	pinacoderm	SAMEA104654138
host color	grey	SAMEA104654138
host common name	sponges	SAMEA104654138
host subject id	IRF_EL#1out	SAMEA104654138
host taxid	1234657	SAMEA104654138
host-associated environmental package	host-associated	SAMEA104654138
investigation type	mimarks-survey	SAMEA104654138
local environmental context	animal-associated habitat	SAMEA104654138
organism	sponge metagenome	SAMEA104654138
project name	Crete_IRC	SAMEA104654138
scientific_name	sponge metagenome	SAMEA104654138
sequencing method	pyrosequencing 454FLX	SAMEA104654138
title	IRF_EL#1out	SAMEA104654138
ENA-CHECKLIST	ERC000013	SAMEA104654139
INSDC center name	HELLENIC CENTRE FOR MARINE RESEARCH	SAMEA104654139
SRA accession	ERS2255522	SAMEA104654139
Submitter Id	IRF_EL#2in	SAMEA104654139
broad-scale environmental context	marine benthic biome	SAMEA104654139
collection date	2009-07-03	SAMEA104654139
description	Sarcotragus fasciculatus	SAMEA104654139
environmental medium	organic material feature	SAMEA104654139
geographic location (country and/or sea)	Greece	SAMEA104654139
geographic location (latitude)	35.252431	SAMEA104654139
geographic location (longitude)	25.758697	SAMEA104654139
host body site	mesohyl	SAMEA104654139
host color	grey	SAMEA104654139
host common name	sponges	SAMEA104654139
host subject id	IRF_EL#2in	SAMEA104654139
host taxid	1234657	SAMEA104654139
host-associated environmental package	host-associated	SAMEA104654139
investigation type	mimarks-survey	SAMEA104654139
local environmental context	animal-associated habitat	SAMEA104654139
organism	sponge metagenome	SAMEA104654139
project name	Crete_IRC	SAMEA104654139
scientific_name	sponge metagenome	SAMEA104654139
sequencing method	pyrosequencing 454FLX	SAMEA104654139
title	IRF_EL#2in	SAMEA104654139
ENA-CHECKLIST	ERC000013	SAMEA104654140
INSDC center name	HELLENIC CENTRE FOR MARINE RESEARCH	SAMEA104654140
SRA accession	ERS2255523	SAMEA104654140
Submitter Id	IRF_EL#2out	SAMEA104654140
broad-scale environmental context	marine benthic biome	SAMEA104654140
collection date	2009-07-03	SAMEA104654140
description	Sarcotragus fasciculatus	SAMEA104654140
environmental medium	organic material feature	SAMEA104654140
geographic location (country and/or sea)	Greece	SAMEA104654140
geographic location (latitude)	35.252431	SAMEA104654140
geographic location (longitude)	25.758697	SAMEA104654140
host body site	pinacoderm	SAMEA104654140
host color	grey	SAMEA104654140
host common name	sponges	SAMEA104654140
host subject id	IRF_EL#2out	SAMEA104654140
host taxid	1234657	SAMEA104654140
host-associated environmental package	host-associated	SAMEA104654140
investigation type	mimarks-survey	SAMEA104654140
local environmental context	animal-associated habitat	SAMEA104654140
organism	sponge metagenome	SAMEA104654140
project name	Crete_IRC	SAMEA104654140
scientific_name	sponge metagenome	SAMEA104654140
sequencing method	pyrosequencing 454FLX	SAMEA104654140
title	IRF_EL#2out	SAMEA104654140
ENA-CHECKLIST	ERC000013	SAMEA104654141
INSDC center name	HELLENIC CENTRE FOR MARINE RESEARCH	SAMEA104654141
SRA accession	ERS2255524	SAMEA104654141
Submitter Id	IRO_AP#1in	SAMEA104654141
broad-scale environmental context	marine benthic biome	SAMEA104654141
collection date	2009-07-02	SAMEA104654141
description	Ircinia oros	SAMEA104654141
environmental medium	organic material feature	SAMEA104654141
geographic location (country and/or sea)	Greece	SAMEA104654141
geographic location (latitude)	35.415561	SAMEA104654141
geographic location (longitude)	24.987611	SAMEA104654141
host body site	mesohyl	SAMEA104654141
host color	light pink	SAMEA104654141
host common name	sponges	SAMEA104654141
host subject id	IRO_AP#1in	SAMEA104654141
host taxid	1141585	SAMEA104654141
host-associated environmental package	host-associated	SAMEA104654141
investigation type	mimarks-survey	SAMEA104654141
local environmental context	animal-associated habitat	SAMEA104654141
organism	sponge metagenome	SAMEA104654141
project name	Crete_IRC	SAMEA104654141
scientific_name	sponge metagenome	SAMEA104654141
sequencing method	pyrosequencing 454FLX	SAMEA104654141
title	IRO_AP#1in	SAMEA104654141
ENA-CHECKLIST	ERC000013	SAMEA104654142
INSDC center name	HELLENIC CENTRE FOR MARINE RESEARCH	SAMEA104654142
SRA accession	ERS2255525	SAMEA104654142
Submitter Id	IRO_AP#1out	SAMEA104654142
broad-scale environmental context	marine benthic biome	SAMEA104654142
collection date	2009-07-02	SAMEA104654142
description	Ircinia oros	SAMEA104654142
environmental medium	organic material feature	SAMEA104654142
geographic location (country and/or sea)	Greece	SAMEA104654142
geographic location (latitude)	35.415561	SAMEA104654142
geographic location (longitude)	24.987611	SAMEA104654142
host body site	pinacoderm	SAMEA104654142
host color	light pink	SAMEA104654142
host common name	sponges	SAMEA104654142
host subject id	IRO_AP#1out	SAMEA104654142
host taxid	1141585	SAMEA104654142
host-associated environmental package	host-associated	SAMEA104654142
investigation type	mimarks-survey	SAMEA104654142
local environmental context	animal-associated habitat	SAMEA104654142
organism	sponge metagenome	SAMEA104654142
project name	Crete_IRC	SAMEA104654142
scientific_name	sponge metagenome	SAMEA104654142
sequencing method	pyrosequencing 454FLX	SAMEA104654142
title	IRO_AP#1out	SAMEA104654142
ENA-CHECKLIST	ERC000013	SAMEA104654143
INSDC center name	HELLENIC CENTRE FOR MARINE RESEARCH	SAMEA104654143
SRA accession	ERS2255526	SAMEA104654143
Submitter Id	IRO_AP#2in	SAMEA104654143
broad-scale environmental context	marine benthic biome	SAMEA104654143
collection date	2010-08-06	SAMEA104654143
description	Ircinia oros	SAMEA104654143
environmental medium	organic material feature	SAMEA104654143
geographic location (country and/or sea)	Greece	SAMEA104654143
geographic location (latitude)	35.415561	SAMEA104654143
geographic location (longitude)	24.987611	SAMEA104654143
host body site	mesohyl	SAMEA104654143
host color	light pink	SAMEA104654143
host common name	sponges	SAMEA104654143
host subject id	IRO_AP#2in	SAMEA104654143
host taxid	1141585	SAMEA104654143
host-associated environmental package	host-associated	SAMEA104654143
investigation type	mimarks-survey	SAMEA104654143
local environmental context	animal-associated habitat	SAMEA104654143
organism	sponge metagenome	SAMEA104654143
project name	Crete_IRC	SAMEA104654143
scientific_name	sponge metagenome	SAMEA104654143
sequencing method	pyrosequencing 454FLX	SAMEA104654143
title	IRO_AP#2in	SAMEA104654143
ENA-CHECKLIST	ERC000013	SAMEA104654144
INSDC center name	HELLENIC CENTRE FOR MARINE RESEARCH	SAMEA104654144
SRA accession	ERS2255527	SAMEA104654144
Submitter Id	IRO_AP#2out	SAMEA104654144
broad-scale environmental context	marine benthic biome	SAMEA104654144
collection date	2010-08-06	SAMEA104654144
description	Ircinia oros	SAMEA104654144
environmental medium	organic material feature	SAMEA104654144
geographic location (country and/or sea)	Greece	SAMEA104654144
geographic location (latitude)	35.415561	SAMEA104654144
geographic location (longitude)	24.987611	SAMEA104654144
host body site	pinacoderm	SAMEA104654144
host color	light pink	SAMEA104654144
host common name	sponges	SAMEA104654144
host subject id	IRO_AP#2out	SAMEA104654144
host taxid	1141585	SAMEA104654144
host-associated environmental package	host-associated	SAMEA104654144
investigation type	mimarks-survey	SAMEA104654144
local environmental context	animal-associated habitat	SAMEA104654144
organism	sponge metagenome	SAMEA104654144
project name	Crete_IRC	SAMEA104654144
scientific_name	sponge metagenome	SAMEA104654144
sequencing method	pyrosequencing 454FLX	SAMEA104654144
title	IRO_AP#2out	SAMEA104654144
ENA-CHECKLIST	ERC000013	SAMEA104654145
INSDC center name	HELLENIC CENTRE FOR MARINE RESEARCH	SAMEA104654145
SRA accession	ERS2255528	SAMEA104654145
Submitter Id	IRO_AP#3in	SAMEA104654145
broad-scale environmental context	marine benthic biome	SAMEA104654145
collection date	2010-08-06	SAMEA104654145
description	Ircinia oros	SAMEA104654145
environmental medium	organic material feature	SAMEA104654145
geographic location (country and/or sea)	Greece	SAMEA104654145
geographic location (latitude)	35.415561	SAMEA104654145
geographic location (longitude)	24.987611	SAMEA104654145
host body site	mesohyl	SAMEA104654145
host color	light pink	SAMEA104654145
host common name	sponges	SAMEA104654145
host subject id	IRO_AP#3in	SAMEA104654145
host taxid	1141585	SAMEA104654145
host-associated environmental package	host-associated	SAMEA104654145
investigation type	mimarks-survey	SAMEA104654145
local environmental context	animal-associated habitat	SAMEA104654145
organism	sponge metagenome	SAMEA104654145
project name	Crete_IRC	SAMEA104654145
scientific_name	sponge metagenome	SAMEA104654145
sequencing method	pyrosequencing 454FLX	SAMEA104654145
title	IRO_AP#3in	SAMEA104654145
ENA-CHECKLIST	ERC000013	SAMEA104654146
INSDC center name	HELLENIC CENTRE FOR MARINE RESEARCH	SAMEA104654146
SRA accession	ERS2255529	SAMEA104654146
Submitter Id	IRO_AP#3out	SAMEA104654146
broad-scale environmental context	marine benthic biome	SAMEA104654146
collection date	2010-08-06	SAMEA104654146
description	Ircinia oros	SAMEA104654146
environmental medium	organic material feature	SAMEA104654146
geographic location (country and/or sea)	Greece	SAMEA104654146
geographic location (latitude)	35.415561	SAMEA104654146
geographic location (longitude)	24.987611	SAMEA104654146
host body site	pinacoderm	SAMEA104654146
host color	light pink	SAMEA104654146
host common name	sponges	SAMEA104654146
host subject id	IRO_AP#3out	SAMEA104654146
host taxid	1141585	SAMEA104654146
host-associated environmental package	host-associated	SAMEA104654146
investigation type	mimarks-survey	SAMEA104654146
local environmental context	animal-associated habitat	SAMEA104654146
organism	sponge metagenome	SAMEA104654146
project name	Crete_IRC	SAMEA104654146
scientific_name	sponge metagenome	SAMEA104654146
sequencing method	pyrosequencing 454FLX	SAMEA104654146
title	IRO_AP#3out	SAMEA104654146
ENA-CHECKLIST	ERC000013	SAMEA104654147
INSDC center name	HELLENIC CENTRE FOR MARINE RESEARCH	SAMEA104654147
SRA accession	ERS2255530	SAMEA104654147
Submitter Id	IRV_AP#1in	SAMEA104654147
broad-scale environmental context	marine benthic biome	SAMEA104654147
collection date	2009-07-02	SAMEA104654147
description	Ircinia variabilis	SAMEA104654147
environmental medium	organic material feature	SAMEA104654147
geographic location (country and/or sea)	Greece	SAMEA104654147
geographic location (latitude)	35.415561	SAMEA104654147
geographic location (longitude)	24.987611	SAMEA104654147
host body site	mesohyl	SAMEA104654147
host color	pink	SAMEA104654147
host common name	sponges	SAMEA104654147
host subject id	IRV_AP#1in	SAMEA104654147
host taxid	468559	SAMEA104654147
host-associated environmental package	host-associated	SAMEA104654147
investigation type	mimarks-survey	SAMEA104654147
local environmental context	animal-associated habitat	SAMEA104654147
organism	sponge metagenome	SAMEA104654147
project name	Crete_IRC	SAMEA104654147
scientific_name	sponge metagenome	SAMEA104654147
sequencing method	pyrosequencing 454FLX	SAMEA104654147
title	IRV_AP#1in	SAMEA104654147
ENA-CHECKLIST	ERC000013	SAMEA104654148
INSDC center name	HELLENIC CENTRE FOR MARINE RESEARCH	SAMEA104654148
SRA accession	ERS2255531	SAMEA104654148
Submitter Id	IRV_AP#2in	SAMEA104654148
broad-scale environmental context	marine benthic biome	SAMEA104654148
collection date	2009-05-26	SAMEA104654148
description	Ircinia variabilis	SAMEA104654148
environmental medium	organic material feature	SAMEA104654148
geographic location (country and/or sea)	Greece	SAMEA104654148
geographic location (latitude)	35.415561	SAMEA104654148
geographic location (longitude)	24.987611	SAMEA104654148
host body site	mesohyl	SAMEA104654148
host color	pink	SAMEA104654148
host common name	sponges	SAMEA104654148
host subject id	IRV_AP#2in	SAMEA104654148
host taxid	468559	SAMEA104654148
host-associated environmental package	host-associated	SAMEA104654148
investigation type	mimarks-survey	SAMEA104654148
local environmental context	animal-associated habitat	SAMEA104654148
organism	sponge metagenome	SAMEA104654148
project name	Crete_IRC	SAMEA104654148
scientific_name	sponge metagenome	SAMEA104654148
sequencing method	pyrosequencing 454FLX	SAMEA104654148
title	IRV_AP#2in	SAMEA104654148
ENA-CHECKLIST	ERC000013	SAMEA104654149
INSDC center name	HELLENIC CENTRE FOR MARINE RESEARCH	SAMEA104654149
SRA accession	ERS2255532	SAMEA104654149
Submitter Id	IRV_AP#2out	SAMEA104654149
broad-scale environmental context	marine benthic biome	SAMEA104654149
collection date	2009-05-26	SAMEA104654149
description	Ircinia variabilis	SAMEA104654149
environmental medium	organic material feature	SAMEA104654149
geographic location (country and/or sea)	Greece	SAMEA104654149
geographic location (latitude)	35.415561	SAMEA104654149
geographic location (longitude)	24.987611	SAMEA104654149
host body site	pinacoderm	SAMEA104654149
host color	pink	SAMEA104654149
host common name	sponges	SAMEA104654149
host subject id	IRV_AP#2out	SAMEA104654149
host taxid	468559	SAMEA104654149
host-associated environmental package	host-associated	SAMEA104654149
investigation type	mimarks-survey	SAMEA104654149
local environmental context	animal-associated habitat	SAMEA104654149
organism	sponge metagenome	SAMEA104654149
project name	Crete_IRC	SAMEA104654149
scientific_name	sponge metagenome	SAMEA104654149
sequencing method	pyrosequencing 454FLX	SAMEA104654149
title	IRV_AP#2out	SAMEA104654149
ENA-CHECKLIST	ERC000013	SAMEA104654150
INSDC center name	HELLENIC CENTRE FOR MARINE RESEARCH	SAMEA104654150
SRA accession	ERS2255533	SAMEA104654150
Submitter Id	SAR_AP#1in	SAMEA104654150
broad-scale environmental context	marine benthic biome	SAMEA104654150
collection date	2009-07-02	SAMEA104654150
description	Sarcotragus spinosulus	SAMEA104654150
environmental medium	organic material feature	SAMEA104654150
geographic location (country and/or sea)	Greece	SAMEA104654150
geographic location (latitude)	35.415561	SAMEA104654150
geographic location (longitude)	24.987611	SAMEA104654150
host body site	mesohyl	SAMEA104654150
host color	black	SAMEA104654150
host common name	sponges	SAMEA104654150
host subject id	SAR_AP#1in	SAMEA104654150
host taxid	1088795	SAMEA104654150
host-associated environmental package	host-associated	SAMEA104654150
investigation type	mimarks-survey	SAMEA104654150
local environmental context	animal-associated habitat	SAMEA104654150
organism	sponge metagenome	SAMEA104654150
project name	Crete_IRC	SAMEA104654150
scientific_name	sponge metagenome	SAMEA104654150
sequencing method	pyrosequencing 454FLX	SAMEA104654150
title	SAR_AP#1in	SAMEA104654150
ENA-CHECKLIST	ERC000013	SAMEA104654151
INSDC center name	HELLENIC CENTRE FOR MARINE RESEARCH	SAMEA104654151
SRA accession	ERS2255534	SAMEA104654151
Submitter Id	SAR_AP#2in	SAMEA104654151
broad-scale environmental context	marine benthic biome	SAMEA104654151
collection date	2009-07-01	SAMEA104654151
description	Sarcotragus spinosulus	SAMEA104654151
environmental medium	organic material feature	SAMEA104654151
geographic location (country and/or sea)	Greece	SAMEA104654151
geographic location (latitude)	35.415561	SAMEA104654151
geographic location (longitude)	24.987611	SAMEA104654151
host body site	mesohyl	SAMEA104654151
host color	black	SAMEA104654151
host common name	sponges	SAMEA104654151
host subject id	SAR_AP#2in	SAMEA104654151
host taxid	1088795	SAMEA104654151
host-associated environmental package	host-associated	SAMEA104654151
investigation type	mimarks-survey	SAMEA104654151
local environmental context	animal-associated habitat	SAMEA104654151
organism	sponge metagenome	SAMEA104654151
project name	Crete_IRC	SAMEA104654151
scientific_name	sponge metagenome	SAMEA104654151
sequencing method	pyrosequencing 454FLX	SAMEA104654151
title	SAR_AP#2in	SAMEA104654151
ENA-CHECKLIST	ERC000013	SAMEA104654152
INSDC center name	HELLENIC CENTRE FOR MARINE RESEARCH	SAMEA104654152
SRA accession	ERS2255535	SAMEA104654152
Submitter Id	SAR_AP#2out	SAMEA104654152
broad-scale environmental context	marine benthic biome	SAMEA104654152
collection date	2009-07-01	SAMEA104654152
description	Sarcotragus spinosulus	SAMEA104654152
environmental medium	organic material feature	SAMEA104654152
geographic location (country and/or sea)	Greece	SAMEA104654152
geographic location (latitude)	35.415561	SAMEA104654152
geographic location (longitude)	24.987611	SAMEA104654152
host body site	pinacoderm	SAMEA104654152
host color	black	SAMEA104654152
host common name	sponges	SAMEA104654152
host subject id	SAR_AP#2out	SAMEA104654152
host taxid	1088795	SAMEA104654152
host-associated environmental package	host-associated	SAMEA104654152
investigation type	mimarks-survey	SAMEA104654152
local environmental context	animal-associated habitat	SAMEA104654152
organism	sponge metagenome	SAMEA104654152
project name	Crete_IRC	SAMEA104654152
scientific_name	sponge metagenome	SAMEA104654152
sequencing method	pyrosequencing 454FLX	SAMEA104654152
title	SAR_AP#2out	SAMEA104654152
ENA-CHECKLIST	ERC000013	SAMEA104654153
INSDC center name	HELLENIC CENTRE FOR MARINE RESEARCH	SAMEA104654153
SRA accession	ERS2255536	SAMEA104654153
Submitter Id	SAR_AP#3in	SAMEA104654153
broad-scale environmental context	marine benthic biome	SAMEA104654153
collection date	2009-07-01	SAMEA104654153
description	Sarcotragus spinosulus	SAMEA104654153
environmental medium	organic material feature	SAMEA104654153
geographic location (country and/or sea)	Greece	SAMEA104654153
geographic location (latitude)	35.415561	SAMEA104654153
geographic location (longitude)	24.987611	SAMEA104654153
host body site	mesohyl	SAMEA104654153
host color	black	SAMEA104654153
host common name	sponges	SAMEA104654153
host subject id	SAR_AP#3in	SAMEA104654153
host taxid	1088795	SAMEA104654153
host-associated environmental package	host-associated	SAMEA104654153
investigation type	mimarks-survey	SAMEA104654153
local environmental context	animal-associated habitat	SAMEA104654153
organism	sponge metagenome	SAMEA104654153
project name	Crete_IRC	SAMEA104654153
scientific_name	sponge metagenome	SAMEA104654153
sequencing method	pyrosequencing 454FLX	SAMEA104654153
title	SAR_AP#3in	SAMEA104654153
ENA-CHECKLIST	ERC000013	SAMEA104654154
INSDC center name	HELLENIC CENTRE FOR MARINE RESEARCH	SAMEA104654154
SRA accession	ERS2255537	SAMEA104654154
Submitter Id	SAR_AP#3out	SAMEA104654154
broad-scale environmental context	marine benthic biome	SAMEA104654154
collection date	2009-07-01	SAMEA104654154
description	Sarcotragus spinosulus	SAMEA104654154
environmental medium	organic material feature	SAMEA104654154
geographic location (country and/or sea)	Greece	SAMEA104654154
geographic location (latitude)	35.415561	SAMEA104654154
geographic location (longitude)	24.987611	SAMEA104654154
host body site	pinacoderm	SAMEA104654154
host color	black	SAMEA104654154
host common name	sponges	SAMEA104654154
host subject id	SAR_AP#3out	SAMEA104654154
host taxid	1088795	SAMEA104654154
host-associated environmental package	host-associated	SAMEA104654154
investigation type	mimarks-survey	SAMEA104654154
local environmental context	animal-associated habitat	SAMEA104654154
organism	sponge metagenome	SAMEA104654154
project name	Crete_IRC	SAMEA104654154
scientific_name	sponge metagenome	SAMEA104654154
sequencing method	pyrosequencing 454FLX	SAMEA104654154
title	SAR_AP#3out	SAMEA104654154
ENA-CHECKLIST	ERC000013	SAMEA104654155
INSDC center name	HELLENIC CENTRE FOR MARINE RESEARCH	SAMEA104654155
SRA accession	ERS2255538	SAMEA104654155
Submitter Id	SW_AP	SAMEA104654155
broad-scale environmental context	seawater biome	SAMEA104654155
collection date	2009-07-01	SAMEA104654155
description	Seawater_Agia_Pelagia_Cretan Sea	SAMEA104654155
environmental medium	seawater	SAMEA104654155
geographic location (country and/or sea)	Greece	SAMEA104654155
geographic location (latitude)	35.415561	SAMEA104654155
geographic location (longitude)	24.987611	SAMEA104654155
host body site	seawater	SAMEA104654155
host common name	Seawater_Agia_Pelagia_Cretan Sea	SAMEA104654155
host subject id	SW_AP	SAMEA104654155
host taxid	4060	SAMEA104654155
host-associated environmental package	host-associated	SAMEA104654155
investigation type	mimarks-survey	SAMEA104654155
local environmental context	seawater	SAMEA104654155
organism	marine metagenome	SAMEA104654155
project name	Crete_IRC	SAMEA104654155
scientific_name	marine metagenome	SAMEA104654155
sequencing method	pyrosequencing 454FLX	SAMEA104654155
title	SW_AP	SAMEA104654155
