# Supplementary material for: Microbial diversity in four Mediterranean irciniid sponges
Source: Biodivers Data J. 2024 Jan 19;12:e114809. doi: 10.3897/BDJ.12.e114809 (PMC10819633; doi:10.3897/BDJ.12.e114809)
Supplement: Supplementary material 2 — Sample metadata [file bdj-12-e114809-s002.txt]

Sample code	Host species	Location	GBIF event ID	ENA Run accession	ENA Sample accession	ENA Project accession	MGnify Analysis accession	MGnify Study accession	Date	Latitude	Longitude	Depth
KAT003	Ircinia oros	Alikes	https://www.gbif.org/dataset/fc95eba7-8907-4125-a654-1831020439e4/event/kat003	ERR2486832	ERS2255526	PRJEB23640	MGYA00366091	MGYS00004687	6/8/2010	35.415561	24.987611	6-10m
KAT005	Seawater	Alikes	https://www.gbif.org/dataset/fc95eba7-8907-4125-a654-1831020439e4/event/kat005	ERR2486844	ERS2255538	PRJEB23640	MGYA00366103	MGYS00004687	1/7/2009	35.415561	24.987611	6-10m
KAT006	Sarcotragus spinulosus	Alikes	https://www.gbif.org/dataset/fc95eba7-8907-4125-a654-1831020439e4/event/kat006	ERR2486840	ERS2255534	PRJEB23640	MGYA00366099	MGYS00004687	1/7/2009	35.415561	24.987611	6-10m
KAT009	Ircinia oros	Alikes	https://www.gbif.org/dataset/fc95eba7-8907-4125-a654-1831020439e4/event/kat009	ERR2486833	ERS2255527	PRJEB23640	MGYA00366092	MGYS00004687	6/8/2010	35.415561	24.987611	6-10m
KAT011	Ircinia oros	Alikes	https://www.gbif.org/dataset/fc95eba7-8907-4125-a654-1831020439e4/event/kat011	ERR2486835	ERS2255529	PRJEB23640	MGYA00366094	MGYS00004687	6/8/2010	35.415561	24.987611	6-10m
KAT012	Sarcotragus spinulosus	Alikes	https://www.gbif.org/dataset/fc95eba7-8907-4125-a654-1831020439e4/event/kat012	ERR2486841	ERS2255535	PRJEB23640	MGYA00366100	MGYS00004687	1/7/2009	35.415561	24.987611	6-10m
KAT015	Ircinia oros	Alikes	https://www.gbif.org/dataset/fc95eba7-8907-4125-a654-1831020439e4/event/kat015	ERR2486834	ERS2255528	PRJEB23640	MGYA00366093	MGYS00004687	6/8/2010	35.415561	24.987611	6-10m
KAT017	Sarcotragus spinulosus	Alikes	https://www.gbif.org/dataset/fc95eba7-8907-4125-a654-1831020439e4/event/kat017	ERR2486843	ERS2255537	PRJEB23640	MGYA00366102	MGYS00004687	1/7/2009	35.415561	24.987611	6-10m
KAT018	Sarcotragus spinulosus	Alikes	https://www.gbif.org/dataset/fc95eba7-8907-4125-a654-1831020439e4/event/kat018	ERR2486842	ERS2255536	PRJEB23640	MGYA00366101	MGYS00004687	1/7/2009	35.415561	24.987611	6-10m
KAT5S	Ircinia variabilis	Alikes	https://www.gbif.org/dataset/fc95eba7-8907-4125-a654-1831020439e4/event/kat5s	ERR2486836	ERS2255530	PRJEB23640	MGYA00366095	MGYS00004687	2/7/2009	35.415561	24.987611	6-10m
KAT11S	Ircinia variabilis	Alikes	https://www.gbif.org/dataset/fc95eba7-8907-4125-a654-1831020439e4/event/kat11s	ERR2204961	ERS2021545	PRJEB23640	MGYA00366084	MGYS00004687	2/7/2009	35.415561	24.987611	6-10m
KATDIN	Sarcotragus spinulosus	Alikes	https://www.gbif.org/dataset/fc95eba7-8907-4125-a654-1831020439e4/event/katdin	ERR2486839	ERS2255533	PRJEB23640	MGYA00366098	MGYS00004687	2/7/2009	35.415561	24.987611	6-10m
KATAIr	Ircinia variabilis	Alikes	https://www.gbif.org/dataset/fc95eba7-8907-4125-a654-1831020439e4/event/katair	ERR2486837	ERS2255531	PRJEB23640	MGYA00366096	MGYS00004687	26/5/2009	35.415561	24.987611	6-10m
KATBO	Ircinia oros	Alikes	https://www.gbif.org/dataset/fc95eba7-8907-4125-a654-1831020439e4/event/katbo	ERR2486831	ERS2255525	PRJEB23640	MGYA00366090	MGYS00004687	2/7/2009	35.415561	24.987611	6-10m
KATBI	Ircinia oros	Alikes	https://www.gbif.org/dataset/fc95eba7-8907-4125-a654-1831020439e4/event/katbi	ERR2486830	ERS2255524	PRJEB23640	MGYA00366089	MGYS00004687	2/7/2009	35.415561	24.987611	6-10m
KAT6S	Sarcotragus fasciculatus	Elounda	https://www.gbif.org/dataset/fc95eba7-8907-4125-a654-1831020439e4/event/kat6s	ERR2486828	ERS2255522	PRJEB23640	MGYA00366087	MGYS00004687	3/7/2009	35.252431	25.758697	12-14m
KAT12S	Sarcotragus fasciculatus	Elounda	https://www.gbif.org/dataset/fc95eba7-8907-4125-a654-1831020439e4/event/kat12s	ERR2486829	ERS2255523	PRJEB23640	MGYA00366088	MGYS00004687	3/7/2009	35.252431	25.758697	12-14m
KATZI	Sarcotragus fasciculatus	Elounda	https://www.gbif.org/dataset/fc95eba7-8907-4125-a654-1831020439e4/event/katzi	ERR2486826	ERS2255520	PRJEB23640	MGYA00366085	MGYS00004687	3/7/2009	35.252431	25.758697	12-14m
KATZO	Sarcotragus fasciculatus	Elounda	https://www.gbif.org/dataset/fc95eba7-8907-4125-a654-1831020439e4/event/katzo	ERR2486827	ERS2255521	PRJEB23640	MGYA00366086	MGYS00004687	3/7/2009	35.252431	25.758697	12-14m
KATAOr	Ircinia variabilis	Alikes	https://www.gbif.org/dataset/fc95eba7-8907-4125-a654-1831020439e4/event/kataor	ERR2486838	ERS2255532	PRJEB23640	MGYA00366097	MGYS00004687	26/5/2009	35.415561	24.987611	6-10m
